# Supplementary material for: TADfit is a multivariate linear regression model for profiling hierarchical chromatin domains on replicate Hi-C data
Source: Commun Biol. 2022 Jun 20;5:608. doi: 10.1038/s42003-022-03546-y (PMC9209495; doi:10.1038/s42003-022-03546-y)
Supplement: Supplementary file 4 — Supplementary Data 1 [file 42003_2022_3546_MOESM4_ESM.xlsx]

## Sheet: Fig. 2a
Jaccard index								Jaccard index
Noise lveve	With partially overlapping TADs							Noise level	Without partially overlapping TADs
	TADfit	TADtree	3DNetMod	OnTAD	SpectralTAD	TADpole			TADfit	TADtree	3DNetMod	OnTAD	SpectralTAD	TADpole
0.04	0.96807	0.770752	0.797526	0.803743	0.847119	0.847845		0.04	0.938554	0.766092	0.842245	0.813363	0.823576	0.824643
	0.982258	0.735812	0.81269	0.790415	0.790932	0.854914			0.928762	0.754997	0.807736	0.800328	0.815048	0.81921
	0.946127	0.773181	0.826594	0.78707	0.821894	0.851653			0.929008	0.763031	0.820842	0.803969	0.796641	0.794239
	0.978402	0.780369	0.796862	0.784007	0.81809	0.849123			0.926698	0.756963	0.801054	0.804428	0.814702	0.814551
	0.974757	0.772518	0.796389	0.801643	0.808825	0.852807			0.932809	0.76815	0.808809	0.838963	0.778977	0.811975
0.08	0.927921	0.771748	0.821669	0.786956	0.78739	0.867528		0.08	0.951896	0.768521	0.792327	0.807541	0.811768	0.828672
	0.952131	0.786974	0.829563	0.762776	0.788999	0.863401			0.946658	0.776084	0.778004	0.7862	0.793777	0.801107
	0.951628	0.790649	0.796111	0.738573	0.804333	0.868379			0.952131	0.748915	0.82514	0.814305	0.818904	0.775609
	0.941444	0.793018	0.815313	0.782557	0.803746	0.864966			0.938039	0.772285	0.791329	0.81099	0.829787	0.829853
	0.951806	0.773476	0.807751	0.758086	0.811716	0.874194			0.93221	0.744004	0.758885	0.788429	0.826939	0.82614
0.12	0.908651	0.77088	0.822594	0.7732	0.805875	0.823226		0.12	0.874308	0.763393	0.870437	0.803647	0.770697	0.79238
	0.928961	0.76384	0.806057	0.787385	0.810592	0.852377			0.900412	0.773028	0.829631	0.760681	0.824538	0.789291
	0.907465	0.770958	0.788981	0.765824	0.81368	0.833509			0.900046	0.776572	0.860056	0.808661	0.800657	0.818028
	0.936525	0.770518	0.845697	0.790467	0.826241	0.83133			0.912016	0.770769	0.849962	0.809941	0.805195	0.802124
	0.909068	0.737776	0.835741	0.809949	0.782633	0.837601			0.924881	0.746447	0.868335	0.778674	0.809089	0.807158
0.16	0.93735	0.774322	0.766081	0.798443	0.770026	0.836083		0.16	0.937976	0.746149	0.822812	0.822995	0.818729	0.819376
	0.950235	0.763966	0.762524	0.808404	0.775565	0.824431			0.931966	0.734421	0.829615	0.824794	0.809161	0.821501
	0.953516	0.786465	0.74515	0.792871	0.771371	0.836803			0.922751	0.76474	0.806744	0.844901	0.840778	0.833054
	0.95319	0.76137	0.748364	0.803746	0.758962	0.814263			0.929109	0.769563	0.826277	0.817116	0.818585	0.827877
	0.941328	0.77926	0.749084	0.804052	0.777409	0.844794			0.938134	0.768562	0.814552	0.835157	0.826593	0.831923
0.2	0.913551	0.74194	0.807438	0.804533	0.805425	0.838797		0.2	0.919823	0.780381	0.857046	0.799575	0.801463	0.815054
	0.92711	0.742679	0.827911	0.798471	0.814586	0.842518			0.913538	0.768823	0.845789	0.794998	0.788451	0.835452
	0.913889	0.746363	0.800024	0.805006	0.813772	0.844278			0.920504	0.764773	0.859312	0.798235	0.806367	0.834654
	0.925016	0.773459	0.843781	0.80694	0.793645	0.842709			0.924173	0.745478	0.842965	0.80476	0.79937	0.831875
	0.924193	0.750213	0.828797	0.821006	0.831377	0.838411			0.915083	0.774104	0.870678	0.792796	0.803143	0.846245

## Sheet: Fig. 2b
F1 score								F1 score
Noise level	With partially overlapping TADs							Noise level	Without partially overlapping TADs
	TADfit	TADtree	3DNetMod	OnTAD	SpectralTAD	TADpole			TADfit	TADtree	3DNetMod	OnTAD	SpectralTAD	TADpole
0.04	0.897959	0.116279	0.542373	0.560976	0.630631	0.642857		0.04	0.829787	0.210526	0.688172	0.586667	0.516667	0.627451
	0.949495	0.0481928	0.571429	0.506329	0.519685	0.660714			0.826087	0.157895	0.582524	0.630137	0.528926	0.607843
	0.860215	0.0952381	0.625	0.475	0.59322	0.642857			0.83871	0.184211	0.653465	0.60274	0.483871	0.55102
	0.92	0.119048	0.540984	0.425	0.545455	0.625			0.83871	0.213333	0.62	0.533333	0.545455	0.62
	0.930693	0.142857	0.557377	0.518519	0.529915	0.642857			0.835165	0.179487	0.579439	0.631579	0.492308	0.6
0.08	0.807692	0.166667	0.60177	0.506024	0.492308	0.649123		0.08	0.87234	0.210526	0.566372	0.631579	0.544	0.679612
	0.865385	0.188235	0.648649	0.512195	0.472441	0.642857			0.869565	0.205128	0.54	0.552632	0.535433	0.606061
	0.865385	0.142857	0.569106	0.384615	0.5	0.678571			0.847826	0.131579	0.66055	0.582278	0.551724	0.589474
	0.838095	0.235294	0.603448	0.567901	0.512397	0.660714			0.863636	0.202532	0.586207	0.649351	0.566372	0.679612
	0.857143	0.119048	0.581197	0.455696	0.525424	0.666667			0.844444	0.181818	0.5	0.631579	0.566372	0.660194
0.12	0.77551	0.119048	0.592593	0.512821	0.508772	0.571429		0.12	0.712644	0.233766	0.689076	0.597403	0.459016	0.574468
	0.82	0.097561	0.54386	0.475	0.557377	0.612613			0.755556	0.337662	0.616822	0.56338	0.553571	0.553191
	0.76	0.216867	0.552381	0.564103	0.554622	0.616822			0.772727	0.303797	0.642857	0.586667	0.533333	0.612245
	0.828283	0.0930233	0.649573	0.5	0.576271	0.609524			0.791209	0.296296	0.649123	0.526316	0.578947	0.5625
	0.76	0.170732	0.608696	0.567901	0.487805	0.579439			0.821053	0.236842	0.685185	0.513514	0.566372	0.604167
0.16	0.854369	0.204545	0.54902	0.581395	0.463768	0.642857		0.16	0.844444	0.282051	0.642857	0.631579	0.540541	0.62
	0.88	0.209302	0.543689	0.564706	0.451128	0.618182			0.829787	0.205128	0.679612	0.710526	0.5	0.64
	0.888889	0.252874	0.513761	0.517647	0.469697	0.642857			0.817204	0.246914	0.618557	0.692308	0.574074	0.666667
	0.888889	0.16092	0.495575	0.571429	0.428571	0.592593			0.808511	0.253165	0.660194	0.666667	0.545455	0.627451
	0.862745	0.204545	0.522523	0.588235	0.496241	0.649123			0.860215	0.278481	0.591837	0.556962	0.584071	0.647059
0.2	0.773585	0.113636	0.54902	0.482759	0.471545	0.6		0.2	0.822222	0.275	0.730769	0.575	0.533333	0.64
	0.79646	0.114943	0.569106	0.547619	0.482143	0.618182			0.821053	0.2	0.718447	0.623377	0.539683	0.653846
	0.752294	0.16092	0.534483	0.588235	0.482143	0.636364			0.816327	0.225	0.732143	0.55	0.528926	0.653846
	0.8	0.159091	0.605505	0.470588	0.5	0.618182			0.824742	0.151899	0.697248	0.6	0.52459	0.653846
	0.792453	0.117647	0.568807	0.465116	0.517857	0.618182			0.817204	0.202532	0.740741	0.564103	0.504202	0.679245

## Sheet: Fig. 3f
Jaccard index
TADfit	TADtree	3DNetMod	OnTAD	SpectralTAD	TADpole
0.945669	0.770961	0.720654	0.821564	0.878017	0.896325
0.912059	0.752901	0.786093	0.93048	0.828687	0.887694
0.920867	0.665918	0.750832	0.836357	0.833271	0.844934
0.890177	0.789678	0.782474	0.896783	0.82231	0.868319
0.900562	0.816783	0.731189	0.860012	0.876368	0.873916
0.902725	0.682684	0.721017	0.814484	0.881851	0.90058
0.884444	0.746229	0.725424	0.805425	0.897375	0.890764
0.93966	0.761314	0.722445	0.826612	0.852694	0.858949
0.9336	0.826771	0.81024	0.877459	0.878781	0.866062
0.895736	0.806975	0.81123	0.883307	0.821654	0.904203

## Sheet: Fig. 3g
Modified Jaccard index
TADfit	TADtree	3DNetMod	OnTAD	SpectralTAD	TADpole
0.927962	0.681544	0.761756	0.656189	0.726583	0.865529
	0.739669	0.701022	0.646347	0.691071	0.911071
	0.750093	0.775411	0.66581	0.686675	0.869428
	0.739962	0.745557	0.748122	0.685226	0.844913
	0.68699	0.709307	0.759531	0.636275	0.907021

## Sheet: Fig. 3h
Jaccard index
Downsample level	TADfit	TADtree	3DNetMod	OnTAD	SpectralTAD	TADpole
1/2	0.880475	0.602402	0.608686	0.528923	0.638286	0.803592
		0.529084	0.652617	0.52602	0.684228	0.806028
		0.479481	0.644595	0.439864	0.599158	0.772473
		0.629004	0.573128	0.443853	0.612961	0.750753
		0.554086	0.696986	0.44491	0.592502	0.747992
1/4	0.89419	0.611059	0.530612	0.468849	0.643891	0.80516
		0.573262	0.621127	0.507877	0.660845	0.810082
		0.466155	0.593004	0.494519	0.570283	0.759039
		0.651142	0.547206	0.400985	0.585859	0.751169
		0.495853	0.602656	0.438122	0.595148	0.753976
1/8	0.849404	0.625943	0.500093	0.446181	0.597302	0.744264
		0.607639	0.632006	0.53093	0.635144	0.804183
		0.496864	0.507747	0.437599	0.573118	0.736455
		0.652702	0.531506	0.457918	0.581078	0.640751
		0.63711	0.578295	0.391292	0.587768	0.76488
1/16	0.791865	0.61796	0.505046	0.450228	0.585828	0.750669
		0.535477	0.579306	0.490754	0.677104	0.728657
		0.549369	0.578717	0.413116	0.571514	0.763279
		0.562615	0.366869	0.403398	0.521002	0.708203
		0.639555	0.601269	0.383194	0.55241	0.763305

## Sheet: Fig. 5b
Jaccard index
50K			25K
GM12878	IMR90	K562	GM12878	IMR90	K562
0.851	0.791	0.791	0.612	0.898	0.817
0.847	0.822	0.735	0.609	0.715	0.619
0.815	0.889	0.516	0.567	0.727	0.597
0.842	0.847	0.649	0.61	0.72	0.594
0.857	0.777	0.779	0.597	0.628	0.634
0.836	0.77	0.669	0.556	0.614	0.583
0.855	0.76	0.695	0.613	0.593	0.477
0.834	0.842	0.509	0.615	0.718	0.566
0.874	0.795	0.653	0.653	0.67	0.521
0.849	0.834	0.625	0.631	0.66	0.65

## Sheet: Fig. 5c
R2
α	GM12878	IMR90	K562
0.01	0.866326	0.882012	0.925728
	0.890289	0.70064	0.934523
	0.908246	0.845403	0.76046
	0.853664	0.885879	0.708978
	0.890867	0.891229	0.725311
0.02	0.857772	0.877032	0.921257
	0.881782	0.695538	0.929961
	0.899442	0.838049	0.756025
	0.844878	0.877892	0.704387
	0.882013	0.886283	0.720609
0.03	0.849734	0.873393	0.925326
	0.873758	0.692074	0.934042
	0.891373	0.834296	0.759453
	0.836429	0.873914	0.707454
	0.873876	0.882855	0.723645
0.04	0.839952	0.872438	0.919895
	0.863785	0.691372	0.928556
	0.881328	0.833277	0.754724
	0.826192	0.872556	0.702601
	0.863533	0.88164	0.719123
0.05	0.834824	0.871545	0.913873
	0.858708	0.689546	0.922664
	0.876428	0.832696	0.749032
	0.821665	0.872028	0.696849
	0.858833	0.880341	0.713606

## Sheet: Fig. 5d
R2
l	GM12878	IMR90	K562
1	0.864569	0.903063	0.925732
	0.888456	0.721152	0.934452
	0.906301	0.864295	0.760566
	0.851795	0.90421	0.709065
	0.888966	0.912065	0.725292
2	0.865542	0.901973	0.922754
	0.889444	0.720529	0.931489
	0.907247	0.863358	0.757457
	0.852772	0.903116	0.706008
	0.889851	0.911025	0.722292
3	0.863453	0.903571	0.924751
	0.887359	0.723956	0.933406
	0.905375	0.865048	0.759479
	0.850905	0.904495	0.708011
	0.887972	0.912938	0.724325
4	0.864336	0.903372	0.925924
	0.888263	0.720599	0.934583
	0.906368	0.864315	0.76046
	0.851856	0.904354	0.708804
	0.889038	0.912548	0.725244
5	0.864353	0.901523	0.923691
	0.888895	0.722378	0.932378
	0.906301	0.863148	0.758452
	0.851643	0.902292	0.70706
	0.888895	0.910723	0.723344

## Sheet: Fig. 5e
R2
Maximum size of TADs (Mb)	GM12878	IMR90	K562
0.5	0.633561	0.49341	0.571583
	0.652556	0.426343	0.5903
	0.6395	0.472351	0.447732
	0.598005	0.480552	0.395332
	0.620483	0.509805	0.408393
1	0.852992	0.853547	0.863977
	0.873553	0.70658	0.882832
	0.877968	0.820174	0.699871
	0.827731	0.845837	0.641483
	0.860014	0.863505	0.662955
1.5	0.897252	0.9067	0.925353
	0.92025	0.727077	0.938505
	0.933335	0.867964	0.75845
	0.880047	0.906568	0.704556
	0.916029	0.91666	0.722873
2	0.900177	0.908354	0.931165
	0.923997	0.727796	0.940618
	0.94117	0.869634	0.766727
	0.887089	0.908778	0.715256
	0.923902	0.917635	0.731426
2.5	0.900725	0.909236	0.932104
	0.924751	0.726985	0.940833
	0.942626	0.870119	0.766594
	0.887747	0.909811	0.730878
	0.925098	0.918268	0.730878

## Sheet: Fig. 5f
Jaccard index
α	GM12878	IMR90	K562
0.01	0.948566	0.892199	0.993239
	0.920795	0.945011	0.896463
	0.931574	0.935295	0.828161
	0.912685	0.921712	0.889828
	0.919611	0.881538	0.879404
	0.927548	0.920902	0.807532
	0.928264	0.891726	0.891607
	0.974068	0.924017	0.930543
	0.973991	0.891804	0.927012
	0.950964	0.903444	0.956568
0.02	0.946311	0.880725	0.987163
	0.918771	0.939512	0.88564
	0.924086	0.952017	0.831257
	0.903645	0.918133	0.882176
	0.918418	0.884983	0.858279
	0.925597	0.912901	0.795977
	0.911467	0.896387	0.863408
	0.962308	0.94056	0.919346
	0.960762	0.902019	0.928802
	0.942129	0.905632	0.977347
0.03	0.959896	0.88933	0.988344
	0.921744	0.93759	0.889229
	0.92733	0.953796	0.834447
	0.901052	0.913719	0.874991
	0.91098	0.882909	0.87318
	0.921639	0.914495	0.803287
	0.910058	0.890261	0.856954
	0.961391	0.935344	0.905025
	0.963863	0.896988	0.947012
	0.94473	0.90693	0.980878
0.04	0.956685	0.888624	0.976803
	0.920291	0.943083	0.905127
	0.924839	0.951222	0.838865
	0.901171	0.919808	0.879229
	0.909206	0.877208	0.873325
	0.916344	0.908677	0.788314
	0.918916	0.896402	0.835829
	0.959476	0.934135	0.892627
	0.953862	0.891863	0.915087
	0.938321	0.913836	0.982922
0.05	0.960938	0.889159	0.981848
	0.909459	0.939906	0.893054
	0.912881	0.955139	0.836457
	0.892057	0.915328	0.86845
	0.924413	0.877208	0.875926
	0.915416	0.90409	0.789862
	0.899214	0.895091	0.834696
	0.962927	0.939732	0.891913
	0.954561	0.888871	0.909659
	0.933072	0.908859	0.977714

[truncated: 3 more sheets: Fig. 5g, Fig. 5h, Fig. 5i]
